# Supplementary material for: Evaluation of a Multilocus Sequence Typing (MLST) scheme for Leishmania (Viannia) braziliensis and Leishmania (Viannia) panamensis in Colombia
Source: Parasit Vectors. 2017 May 12;10:236. doi: 10.1186/s13071-017-2175-8 (PMC5429539; doi:10.1186/s13071-017-2175-8)
Supplement: Supplementary file 2 — List of allelic profile by each gene fragment for the assignment of diploid sequence types in L. braziliensis. Table S2. List of allelic profile by each gene fragment for the assignment of diploid sequence types in L. panamensis. (XLSX 14 kb) [file 13071_2017_2175_MOESM2_ESM.xlsx]

## Sheet: L. braziliensis
		g6pdh	asat	mpi	pgm	icd	alat	CYTB	DST
	1	1	1	1	1	1	1	1	1
	2	1	1	1	1	1	1	1	1
	3	1	1	1	1	1	1	1	1
	4	1	1	1	1	1	1	1	1
	5	1	1	1	1	1	1	1	1
	6	1	1	1	1	1	1	1	1
	7	1	1	1	1	1	1	1	1
	8	1	1	1	1	1	1	1	1
	9	1	1	1	1	1	1	1	1
	10	1	1	1	1	1	1	1	1
	11	1	1	1	1	1	1	1	1
	12	1	1	1	1	1	1	1	1
	13	1	1	1	1	1	1	1	1
	14	1	1	1	1	1	1	1	1
	15	1	1	1	1	1	1	1	1
	16	1	1	1	1	1	1	1	1
	17	1	1	1	1	1	1	1	1
	18	1	1	1	1	1	1	1	1
	19	1	1	1	1	1	1	1	1
	20	1	1	1	1	1	1	1	1
	21	1	1	1	1	1	1	1	1
	22	1	1	1	1	1	1	1	1
	23	1	1	1	1	1	1	1	1
	24	1	1	1	1	1	1	1	1
	25	1	1	1	1	1	1	1	1
	26	1	1	1	1	1	1	1	1
	28	1	1	1	1	1	1	1	1
	29	1	1	1	1	1	1	1	1
	30	1	1	1	1	1	1	1	1
	31	1	1	1	1	1	1	1	1
	32	1	1	1	1	1	1	1	1
	33	1	1	1	1	1	1	1	1
	34	1	1	1	1	1	1	1	1
	35	1	1	2	1	1	1	1	2
	36	1	1	2	1	1	1	1	2
	37	3	1	1	2	1	2	1	3
	38	3	1	1	1	1	1	1	4
	40	2	2	1	1	1	2	1	5
	41	2	2	1	1	1	1	1	6
	42	3	3	1	1	1	1	1	7

## Sheet: L. panamensis
	g6pdh	asat	mpi	pgm	icd	alat	CYTB	DST
1	1	1	1	1	1	1	1	1
2	1	1	1	1	1	1	1	1
3	1	1	1	1	1	1	1	1
4	1	1	1	1	1	1	1	1
5	1	1	1	1	1	1	1	1
6	1	1	1	1	1	1	1	1
7	1	1	1	1	1	1	1	1
8	1	1	1	1	1	1	1	1
9	1	1	1	1	1	1	1	1
10	1	1	1	1	1	1	1	1
11	1	1	1	1	1	1	1	1
12	1	1	1	1	1	1	1	1
13	1	1	1	1	1	1	1	1
14	1	1	1	1	1	1	1	1
15	1	1	1	1	1	1	1	1
16	1	1	1	1	1	1	1	1
17	1	1	1	1	1	1	1	1
18	1	1	1	1	1	1	1	1
19	1	1	1	1	1	1	1	1
20	1	1	1	1	1	1	1	1
21	1	1	1	1	1	1	1	1
22	1	1	1	1	1	1	1	1
23	1	1	1	1	1	1	1	1
24	1	1	1	1	1	1	1	1
25	1	1	1	1	1	1	1	1
26	1	1	1	1	1	1	1	1
27	1	1	1	1	1	1	1	1
28	1	1	1	1	1	1	1	1
29	1	1	1	1	1	1	1	1
30	1	1	1	1	1	1	1	1
31	1	1	1	1	1	1	1	1
32	1	1	1	1	1	1	1	1
33	1	1	1	1	1	1	1	1
34	1	1	1	1	1	1	1	1
35	1	1	1	1	1	1	1	1
36	1	1	1	1	1	1	1	1
37	1	1	1	1	1	1	1	1
38	1	1	1	1	1	1	1	1
39	1	1	1	1	1	1	1	1
40	1	1	1	1	1	1	1	1
41	1	1	1	1	1	1	1	1
42	1	1	1	1	1	1	1	1
43	1	1	1	1	1	1	1	1
44	1	1	1	1	1	1	1	1
45	1	1	1	1	1	1	1	1
46	1	1	1	1	1	1	1	1
47	1	1	1	1	1	1	1	1
48	1	1	1	1	1	1	1	1
49	1	1	1	1	1	1	1	1
50	1	1	1	1	1	1	1	1
51	1	1	1	1	1	1	1	1
52	1	1	1	1	1	1	1	1
53	1	1	1	1	1	1	1	1
54	1	1	1	1	1	1	1	1
55	1	1	1	1	1	1	1	1
56	1	1	1	1	1	1	1	1
57	1	1	1	1	1	1	1	1
58	1	1	1	1	1	1	1	1
59	1	1	1	1	1	1	1	1
60	1	1	1	1	1	1	1	1
61	1	1	1	1	1	1	1	1
62	1	1	1	1	1	1	1	1
63	1	1	1	1	1	1	1	1
64	1	1	1	1	1	1	1	1
65	1	1	1	1	1	1	1	1
66	1	1	1	1	1	1	1	1
67	1	1	1	1	1	1	1	1
68	1	1	1	1	1	1	1	1
69	1	1	1	1	1	1	1	1
70	1	1	1	1	1	1	1	1
71	1	1	1	1	1	1	1	1
72	1	1	1	1	1	1	1	1
73	1	1	1	1	1	1	1	1
74	1	1	1	1	1	1	1	1
75	1	1	1	1	1	1	1	1
76	1	1	1	1	1	1	1	1
77	1	1	1	1	1	1	1	1
78	1	1	1	1	1	1	1	1
79	1	1	1	1	1	1	1	1
80	1	1	1	1	1	1	1	1
81	1	1	1	1	1	1	1	1
82	1	1	1	1	1	1	1	1
83	1	1	1	1	1	1	1	1
84	1	1	1	1	1	1	1	1
85	1	1	1	1	1	1	1	1
86	1	1	1	1	1	1	1	1
87	1	1	1	1	1	1	1	1
88	1	1	1	1	1	1	1	1
89	1	1	1	1	1	1	1	1
90	1	1	1	1	1	1	1	1
91	1	1	1	1	1	1	1	1
92	1	1	1	1	1	1	1	1
93	1	1	1	1	1	1	1	1
94	1	1	1	1	1	1	1	1
95	1	1	1	1	1	1	1	1
96	1	1	1	1	3	1	1	2
97	3	3	1	1	1	1	1	3
98	3	3	1	1	1	1	1	3
99	3	3	1	1	1	1	1	3
100	3	3	1	1	1	2	1	4
101	1	1	1	1	1	3	1	5
